# Supplementary material for: Association between red blood cell folate and Trichomonas vaginalis infection among women
Source: BMC Infect Dis. 2023 Jan 23;23:48. doi: 10.1186/s12879-022-07950-x (PMC9872337; doi:10.1186/s12879-022-07950-x)
Supplement: Supplementary file 1 — Additional file 1. Raw data of all recruited participants from NHANES 2001–2004. Data stretched from NHANES 2001–2004 datasets, containing all the needed variables for subsequent analyses from the participants recruited. [file 12879_2022_7950_MOESM1_ESM.xlsx]

## Sheet: Sheet 1
Year
